# Supplementary material for: Striatofrontal Deafferentiation in MSA-P: Evaluation with [18F]FDG Brain PET
Source: PLoS One. 2017 Jan 13;12(1):e0169928. doi: 10.1371/journal.pone.0169928 (PMC5234778; doi:10.1371/journal.pone.0169928)
Supplement: S1 Data — (XLSX) [file pone.0169928.s001.xlsx]

## Sheet: Sheet1
ID	Sex	Age	Group_MSA	H&Y	UPDRS III	MMSE	Duration_D	Caudate_Lt	Caudate_Rt	Putamen_Lt	Putamen_Rt	VS_Lt	VS_Rt	mCB	CB_Lt	CB_Rt	Central_Lt	Frontal_Lat_Lt	Frontal_Med_Lt	Frontal_Orb_Lt	Temporal_Lat_Lt	Parietal_Lat_Lt	Parietal_Med_Lt	Limbic_Lt	Insula_Lt	Central_Rt	Frontal_Lat_Rt	Frontal_Med_Rt	Frontal_Orb_Rt	Temporal_Lat_Rt	Parietal_Lat_Rt	Parietal_Med_Rt	Limbic_Rt	Insula_Rt
1	0	59	0			26		1.04716	1.16973	1.21349	1.19234	1.10528	1.07913	0.885521	0.864137	0.90921	0.976829	0.94796	0.919923	0.945233	0.976676	0.968172	1.00887	0.844574	0.924679	0.959967	0.989475	0.949115	0.964323	0.97616	0.933198	0.967607	0.842755	0.908211
2	0	50	0			29		0.972325	1.17349	1.14678	1.17792	1.0954	0.988793	0.882612	0.857303	0.91065	0.981545	0.99298	0.960916	0.952575	1.00254	0.956779	0.996439	0.871059	0.951681	0.942347	1.00241	0.955587	0.995072	1.00237	0.93972	0.989454	0.832029	0.973939
3	0	43	0			30		1.03692	1.14932	1.14302	1.18138	1.16316	1.1026	0.947616	0.923607	0.974219	0.993697	1.04294	0.959973	1.04417	1.03869	1.0205	1.07342	0.913567	0.985285	0.980063	1.06121	1.00242	1.07001	1.06888	0.991287	1.05413	0.882263	1.02532
4	0	63	0			26		1.05033	1.19888	1.15089	1.22893	1.08887	1.03484	0.887249	0.877643	0.897886	0.958359	0.949222	0.915336	0.954019	1.00963	0.999911	1.05059	0.854522	0.904142	0.960561	1.00336	0.963061	1.00541	1.00121	0.982296	1.0446	0.820927	0.940974
5	0	46	0			27		1.05341	1.15671	1.10623	1.18701	1.12654	1.07056	0.870026	0.858769	0.882477	0.9715	0.997271	0.969011	0.974945	1.01843	0.988536	1.03226	0.867903	0.886729	0.972628	1.02968	0.982916	1.03368	1.02041	0.99362	1.03011	0.870514	0.902659
6	0	53	0			28		0.814818	1.14904	1.10831	1.16879	1.10266	1.04793	0.828406	0.828614	0.828177	0.970184	0.9869	0.946438	0.947091	0.964042	1.01046	1.04625	0.795879	0.890549	0.965289	1.02571	0.962488	0.987989	1.0062	0.997995	1.0109	0.792965	0.925661
7	0	47	0			29		1.10575	1.22918	1.21712	1.2444	1.12544	1.0297	0.909982	0.919002	0.899997	1.0119	1.02928	0.967951	0.983227	1.05175	1.06634	1.06845	0.862351	0.934773	0.99675	1.05769	0.941474	1.03102	1.04226	1.01534	1.00768	0.835526	0.909189
8	0	60	0			28		0.895739	1.26351	1.27334	1.32459	1.19605	1.16869	0.962797	0.945233	0.98226	1.03132	1.00147	0.976378	0.957163	1.04247	1.0355	1.07617	0.861025	0.997405	1.05936	1.06198	0.992372	0.99866	1.07268	1.0564	1.05266	0.848204	0.993043
9	1	50	0			29		1.02911	1.25167	1.17591	1.2356	1.14329	1.21477	0.87311	0.872431	0.936802	1.01963	1.09692	1.05527	1.0275	1.0097	1.03327	1.11932	0.893334	0.892991	1.01852	1.10391	1.01876	1.0324	1.02945	1.05531	1.08172	0.85261	1.01459
10	0	49	0			29		1.06603	1.19856	1.1693	1.19683	1.13186	1.07992	0.933129	0.908252	0.960688	0.984801	1.06131	0.951528	1.00566	1.02403	1.01257	1.03365	0.888473	0.891423	0.982469	1.09473	0.912402	1.03732	1.06605	0.99571	0.995874	0.876046	0.930688
11	1	43	0			28		0.905607	1.17453	1.125	1.16604	1.03517	0.975842	0.893471	0.878855	0.909662	0.99407	1.0302	0.983853	0.970517	1.01045	1.00427	1.02402	0.857531	0.961058	0.980997	1.05233	0.996903	1.02145	0.986236	1.01073	1.02773	0.847049	0.922141
12	0	41	0			30		1.0782	1.2523	1.23243	1.25826	1.10725	1.07513	0.921314	0.914596	0.928751	0.999185	1.002	0.953277	0.98587	0.992517	0.989622	1.0186	0.829025	0.919675	0.994545	1.05308	0.986926	1.01619	1.01559	0.992442	1.01932	0.825988	0.952874
13	1	66	0			26		1.0169	1.25223	1.2406	1.23934	1.12431	1.11049	0.865856	0.832776	0.902505	0.990179	0.992522	0.954446	0.959839	1.00588	0.990213	1.0531	0.846838	0.924859	1.02042	1.0346	0.969239	1.00395	1.03184	1.00306	1.02389	0.842759	0.94331
14	1	57	0			28		0.991725	1.20088	1.14834	1.23119	1.10001	1.16914	1.00925	0.972999	1.0494	0.975425	1.00029	0.94472	1.01655	1.08413	1.02655	1.10265	0.896993	0.983338	0.990631	1.0566	0.974679	1.04676	1.07181	1.02814	1.07704	0.892625	1.00771
15	0	45	0			29		1.02614	1.18699	1.14396	1.21644	1.11865	1.11589	0.985302	0.945432	1.02947	1.01686	1.09548	1.04093	1.0317	1.05758	1.0473	1.10204	0.929286	0.996153	1.03873	1.1186	1.03976	1.09724	1.12467	1.05282	1.05282	0.930685	1.03977
16	0	47	0			30		0.98936	1.16157	1.12201	1.19347	1.0724	1.07286	1.04661	1.04551	1.04782	1.02882	1.10092	1.00057	1.08205	1.07104	1.05037	1.12377	0.944674	1.04544	1.09648	1.16021	1.05489	1.13861	1.10653	1.08213	1.09652	0.960369	1.06694
17	0	52	0			29		0.97704	1.15679	1.11666	1.16553	1.09948	1.04551	0.921154	0.898773	0.945944	0.987678	1.00718	0.959989	0.982743	1.03872	1.01656	1.05835	0.891656	0.98477	1.0017	1.04406	0.977983	0.998255	1.03776	1.01319	1.00931	0.877922	0.978705
18	0	57	0			29		0.943887	1.07622	1.10526	1.11461	0.977833	0.986228	0.867505	0.845961	0.891383	0.997174	0.96386	0.982064	0.873486	0.981354	1.01349	1.06901	0.805383	0.903387	1.02128	1.02032	0.960494	0.926017	1.01382	1.03286	0.999691	0.81411	0.921171
19	0	61	0			26		0.894799	1.11657	1.13507	1.13023	1.05858	1.0133	0.950668	0.919279	0.985446	0.965296	0.956482	0.924567	0.977347	1.01642	0.985773	1.07944	0.886541	0.937222	0.995301	1.04192	0.974335	1.02745	1.05756	1.00817	1.08895	0.879666	0.96026
20	1	52	0			30		0.996139	1.21004	1.11573	1.2165	1.11034	1.1172	0.849728	0.829413	0.872234	1.06301	1.06996	1.00234	1.00842	1.08128	1.08289	1.10275	0.890586	1.00678	1.0414	1.09849	1.03382	1.06779	1.02667	1.01554	1.04816	0.880692	0.955144
21	1	53	0			30		0.980759	1.20288	1.15563	1.19749	1.1562	1.08168	0.799267	0.78149	0.818964	0.967707	1.011	0.961586	0.969328	1.03487	0.97178	0.98985	0.85754	0.912427	0.978486	1.02218	0.980469	1.00657	1.06484	0.993561	0.970262	0.833668	0.916572
22	1	56	0			27		1.09039	1.19814	1.2578	1.1844	1.08263	0.984242	0.911695	0.904847	0.919282	1.08465	1.07972	1.03772	0.991022	1.04479	1.06722	1.12063	0.854525	0.963476	1.09573	1.08507	1.06022	1.0704	1.04788	1.06784	1.08238	0.840285	0.938048
23	0	62	0			25		0.94389	1.14672	1.08988	1.11906	1.06185	1.08885	0.857708	0.831581	0.886653	0.969857	0.958641	0.897147	0.918318	0.968976	0.972777	1.02931	0.801958	0.915694	0.972657	0.985267	0.897759	0.974429	0.962077	0.976862	0.97316	0.804856	0.926145
24	1	43	0			27		1.05141	1.19578	1.18292	1.17884	1.12038	1.11199	0.813632	0.802701	0.825697	1.04784	1.03483	1.07853	0.988694	1.04501	1.03795	1.13224	0.903412	0.987972	1.0707	1.12206	1.09561	1.05546	1.0535	1.03858	1.10056	0.877957	0.9962
25	1	48	0			28		0.965932	1.09677	1.12788	1.14045	1.16084	1.15194	0.846111	0.846264	0.910783	0.979771	0.983083	0.978755	0.971927	1.01424	1.03133	1.08776	0.881681	0.941234	0.97567	1.00205	0.982792	0.986209	0.996677	1.01412	1.04081	0.864354	0.928285
26	1	59	0			27		0.902995	1.07861	1.0948	1.06682	1.08292	1.02185	0.837308	0.824334	0.851673	0.981155	0.985025	0.959434	0.943304	0.982225	1.02062	1.05314	0.850749	0.916264	0.987644	1.01459	0.965332	1.00262	1.02473	1.02051	1.01378	0.837653	0.923747
27	0	49	0			26		1.03778	1.28088	1.22361	1.28886	1.17645	1.11499	1.02762	1.00847	1.04885	1.01587	1.07916	0.966221	1.07475	1.00892	1.06144	1.05754	0.868488	0.986892	1.01952	1.1027	0.981038	1.14453	1.05225	1.0615	1.04033	0.854399	1.00486
28	0	60	0			27		0.999907	1.12544	1.07165	1.14461	1.03947	0.975732	0.928013	0.903086	0.955631	0.983006	0.976939	0.934501	0.950624	1.00639	1.01523	1.05628	0.841185	0.893504	0.973827	0.99992	0.960843	1.00529	1.00715	0.982507	1.05653	0.832118	0.89102
29	0	41	2	4	39	26	1.94795	0.914441	1.10691	1.11688	1.13275	1.04833	1.05353	0.690548	0.651253	0.734078	1.05336	1.0974	1.00695	1.03233	1.01497	1.01054	1.02416	0.81765	0.930951	1.03054	1.05099	1.00677	1.04037	1.01968	1.01884	1.07726	0.808757	0.939282
30	0	43	2	5	61	28	5.90137	0.901059	1.05041	1.1397	1.03897	1.0611	1.02435	0.567735	0.553837	0.583132	1.12776	0.996701	0.94917	0.947949	1.10688	1.08737	1.16347	0.90336	0.968035	1.14725	1.03538	1.01391	0.97069	1.17534	1.06095	1.1061	0.880255	1.00988
31	1	78	2	2	38	30	1.07945	0.612128	0.949566	0.745748	0.930922	0.943394	0.971811	0.807209	0.761872	0.85744	1.02868	0.998964	0.969917	0.932688	1.02442	0.988755	1.02055	0.789432	0.904923	0.983214	0.937961	0.932713	0.922812	1.00273	0.961443	1.0498	0.816327	0.858589
32	0	66	2	5	48	29	4.51233	0.559524	0.764941	0.727005	0.739062	0.877416	0.863077	0.563985	0.530925	0.600617	0.986512	0.984236	0.960829	0.860282	0.97474	1.01417	1.16878	0.799085	0.771885	0.963633	0.92504	0.976499	0.828211	0.901777	1.04298	1.19407	0.819403	0.759896
33	1	69	2	3	21	27	2.08767	0.788554	1.08302	1.18025	1.09425	1.02193	1.00002	0.619295	0.59446	0.646807	1.01469	0.943033	0.988967	0.91461	0.977865	0.967933	1.02168	0.807645	0.91342	1.02184	0.945616	1.01383	0.923625	1.03005	1.0155	1.07434	0.829831	0.966143
34	1	43	2	5	49	30	3.66575	0.859307	0.969868	0.905759	0.952999	0.943494	0.941234	0.737616	0.733341	0.742347	0.926451	0.982326	0.893146	0.943059	0.990862	0.964918	0.9639	0.803706	0.919823	0.90714	0.94164	0.914645	0.93425	0.951324	0.970579	0.991042	0.806243	0.899273
35	0	42	2	3	14	25	7.72329	0.824653	1.13337	1.02541	1.10047	0.991054	0.89953	0.487918	0.486957	0.488979	1.0382	1.04403	0.968567	0.898203	0.962144	0.9855	1.04983	0.788348	0.85813	0.990287	0.955433	0.957191	0.841111	0.93482	0.979368	1.03939	0.807663	0.840029
36	1	50	2	5	36	26	2.1863	0.821099	0.912579	0.816592	0.921616	0.971201	0.962671	0.780425	0.749143	0.808668	1.02956	1.00659	0.996392	0.964507	1.05621	1.0257	1.09077	0.889251	0.955441	1.00878	0.963258	1.01714	0.965517	0.999124	1.02843	1.13958	0.909021	0.89588
37	0	47	2	1	20	30	0.553425	0.955168	1.21045	0.970239	1.21651	1.08939	1.06697	0.755273	0.720272	0.794052	1.06312	1.08298	1.00079	0.998425	1.08508	1.03607	1.05358	0.88471	1.00602	1.04243	1.03921	1.00566	0.973606	1.04611	1.02512	1.0981	0.888507	0.98313
38	1	50	2	2	27	21	2.65479	0.870161	1.0747	0.905558	1.05959	0.983849	1.04371	0.755289	0.754165	0.756543	0.952827	0.970922	0.981045	0.882397	0.935606	1.00506	1.08163	0.793185	0.888932	0.992778	1.04692	0.965136	0.956466	1.02179	1.03779	1.05048	0.81834	0.941277
39	1	61	2	5	61	17	4.2274	0.83851	1.22676	1.19024	1.23105	1.14131	1.10256	0.652538	0.617941	0.690863	1.00344	1.01183	0.993056	0.94346	1.00134	1.02486	1.0737	0.867767	0.900368	0.982474	1.01313	1.01697	0.996274	1.00597	0.983644	1.0778	0.847571	0.917833
40	1	42	2	4	21	28	2.03562	0.770809	0.963504	0.775506	0.942844	0.84738	1.00737	0.499727	0.48135	0.520086	1.01351	0.923339	0.933412	0.867515	1.00946	0.979127	1.12403	0.846967	0.906388	0.974306	0.91725	0.954485	0.913485	0.976062	0.938017	1.09915	0.796633	0.841124
41	1	43	2	4	38	26	8.72877	0.857844	0.995564	0.863246	0.983476	1.05918	1.23981	0.745797	0.739003	0.75332	1.1022	1.06204	1.02408	1.05061	1.08415	1.07471	1.20637	0.954502	1.01698	1.10694	1.05805	1.00185	1.0694	1.10946	1.05673	1.10037	0.92278	0.989097
42	1	49	2	3	39	28	3.41918	1.03874	1.00093	1.02486	1.00964	1.12438	1.09582	0.641485	0.614483	0.671398	1.09005	1.02958	0.984325	0.957802	1.10657	1.07356	1.23924	0.941997	1.04905	1.05133	1.05332	1.02121	1.03274	1.10767	1.03482	1.20586	0.922188	1.06611
43	1	74	2	2	27	21	3.03288	0.698433	1.12644	0.843137	1.11329	1.07359	1.04812	0.744745	0.703502	0.781966	0.962674	0.976269	0.880995	0.938474	0.957193	0.897081	0.94477	0.778661	0.90174	0.890502	0.917701	0.850988	0.915063	0.894992	0.88514	0.935065	0.795042	0.851709
44	0	43	2	1	23	22	6.30411	0.863879	0.948005	0.923002	0.943561	1.06775	1.02165	0.725523	0.71209	0.740414	0.977915	0.95735	0.945844	0.920752	1.00583	1.00706	1.05943	0.866992	0.95493	1.00408	1.00736	0.983464	0.997648	1.02496	1.00281	1.04302	0.844072	0.954434
45	1	69	2	2	18	29	5.04384	0.652413	0.742911	0.790931	0.726626	0.964835	0.957344	0.881365	0.852592	0.913238	0.927055	0.966874	0.804715	0.968451	0.995615	0.974446	0.967907	0.794853	0.878401	0.920877	0.934429	0.857852	0.93745	0.979654	0.972511	0.960865	0.813619	0.886771
46	1	71	2	2	27	28	1.13699	0.882701	1.07456	0.869248	1.0583	1.02028	1.09486	0.872339	0.861856	0.883902	0.909766	0.921581	0.935328	0.873002	0.88212	0.922942	1.01541	0.763863	0.80226	0.937076	0.9607	0.942747	0.928693	0.94031	0.945593	1.01597	0.763491	0.83486
47	0	76	2	2	9	25	4.86301	0.559939	0.933083	0.934989	0.955555	0.891885	0.940716	0.979241	0.916355	1.04905	0.96842	0.937973	0.99295	0.905497	0.904237	0.928563	1.09589	0.778517	0.829468	0.98578	0.95662	0.990342	0.959338	0.881577	0.909408	1.03248	0.718387	0.834614
48	0	41	2	5	41	24	6.73288	0.890227	1.1695	1.02911	1.17295	1.05144	1.06286	0.886457	0.828661	0.95048	1.08115	1.07575	1.00484	0.978628	1.05526	1.04336	1.06102	0.862065	1.02184	1.04776	0.976945	0.958423	0.944731	1.04106	1.02882	1.02998	0.871774	0.985369
49	0	42	2	2	15	27	0.863014	0.762856	1.00253	0.963384	0.993901	1.18378	1.22973	0.803125	0.825957	0.777824	1.01827	1.01099	1.00486	0.985396	1.03215	1.00082	1.06865	0.887985	0.984254	1.05741	1.06432	1.03429	1.06514	1.05841	1.03004	1.05733	0.911627	1.0017
50	0	78	2	3	51	25	0.767123	0.686519	0.974123	0.717069	0.955518	0.862826	0.902508	0.941709	0.903623	0.983899	0.884148	0.880615	0.837264	0.848065	0.889203	0.857227	0.96264	0.708073	0.813131	0.843449	0.835703	0.830842	0.867075	0.86867	0.863656	0.943777	0.747856	0.766597
51	1	46	2	1	15	27	1.6411	0.940724	0.888297	0.822614	0.885634	1.11616	1.07579	0.928963	0.879377	0.983891	0.996228	0.977613	0.957829	0.921145	1.01811	0.992681	1.02683	0.835014	0.938431	0.991547	1.04568	0.973408	0.989783	1.04298	1.0072	1.02471	0.836316	0.987761
52	1	75	2	4	48	28	1.12329	0.751816	1.09992	1.06718	1.10377	1.02331	0.988566	0.916239	0.907666	0.925735	0.950699	0.949621	1.03178	0.920142	0.948232	0.935788	1.08257	0.876319	0.849041	0.974769	0.977278	1.02604	1.00473	0.996698	0.967868	1.07149	0.857458	0.872862
53	0	49	2	3	35	30	3.32329	0.820099	0.968492	0.95471	0.956873	0.976652	0.948228	0.78842	0.763921	0.815563	1.04262	1.06111	1.01651	0.950984	1.00163	1.00148	1.03235	0.873555	0.945593	1.06529	1.02579	1.04473	0.954759	1.00409	1.03471	1.07746	0.851361	0.993756
54	1	76	2	2	14	26	4.10274	0.808177	0.928578	0.745682	0.945166	1.00358	1.01803	1.01502	0.980864	1.05286	1.0305	1.05579	0.960341	1.0368	1.04696	1.03204	1.08992	0.872466	0.924696	1.02402	1.05594	1.01238	1.02817	1.01245	1.05365	1.12239	0.874894	0.931306
55	1	41	2	4	35	29	1.88767	0.889875	1.15957	1.01111	1.17567	1.02231	1.09291	0.936564	0.897015	0.98037	1.02992	1.05401	1.06008	1.01226	0.991478	1.00423	1.10125	0.912523	0.975713	1.05088	1.06457	1.07557	1.06104	1.0061	0.999467	1.05285	0.899364	0.935755
56	1	69	2	3	51	30	2.67671	0.741604	1.00448	0.827649	1.01069	1.01571	0.990338	1.09014	1.05984	1.12372	1.02221	1.0249	0.99546	0.937953	1.01287	0.986468	1.06733	0.84453	0.897347	0.988967	1.03556	0.973845	0.990439	1.00855	0.950724	0.999435	0.809555	0.921891
57	0	75	2	5	60	27	2.23836	0.71305	1.21508	1.18018	1.24119	1.05454	1.10284	0.986703	0.983734	0.989383	0.937961	0.981667	0.818114	0.949218	0.959174	0.943657	1.00201	0.805519	0.945528	0.999751	1.05607	0.978409	1.08682	1.02317	1.0169	1.01519	0.7962	0.944584
						30
